# Supplementary material for: A Retrospective Multicenter Study Identifies a Similar Overall Survival of Patients After Liver Transplantation With Incidental Cholangiocarcinoma Compared to Hepatocellular Carcinoma
Source: Clin Transplant. 2026 May 19;40:e70547. doi: 10.1111/ctr.70547 (PMC13185673; doi:10.1111/ctr.70547)
Supplement: Supplementary file 1 — Table S1: Patient cohort [file CTR-40-e70547-s005.xlsx]

## Sheet: Tabelle1
	patient cohort CCA				patient cohort HCC
	N	19			N	140
	gender				gender
	male (%)	68			male (%)	79
	female (%)	32			female (%)	21
	age (median, IQR)	57 (46-60)			age (median, IQR)	59 (55-62)
	liver disease (%)				liver disease (%)
	biliary/autoimmune	63			biliary/autoimmune	2
	viral	16			viral	59
	MASLD/ASH	16			MASLD/ASH	19
	idopatic	5			other	20
	tumor location				stage (%)
	iCCA	58			T1/T2	17/83
	pCCA	21			N0/N1/Nx	42/1/68
	dCCA	11			V0/V1/Vx	47/6/46
	gallbladder	11			L0/L1/Lx	52/1/46
	stage (%)				G1/G2/G3/Gx	11/60/9/20
	T1/T2	44/56			UICC
	N0/N1/Nx	63/11/26			I	17
	V0/V1/Vx	68/11/21			II	83
	L0/L1/Lx	47/16/37			BCLC A (%)	100
	Pn0/Pn1/Pnx	21/32/47			tumor marker pre OLT
	G1/G2/G3/Gx	21/37/16/26			AFP (median, IQR)	7 (3-26)
	R0/R1	95/5			CA 19-9 (median, IQR)	29 (14-51)
	UICC				labMELD at OLT (median, IQR)	7 (6-9)
	I	42			median OS (months)	N/A
	II	42			recurrence rate (%)	13
	III	16
	tumor marker pre OLT
	AFP (median, IQR)	3 (2.7-6)
	CA19-9 (median, IQR)	44 (26-114)
	median OS (months)	133
	recurrence rate (%)	37
