# Supplementary material for: A Retrospective Multicenter Study Identifies a Similar Overall Survival of Patients After Liver Transplantation With Incidental Cholangiocarcinoma Compared to Hepatocellular Carcinoma
Source: Clin Transplant. 2026 May 19;40:e70547. doi: 10.1111/ctr.70547 (PMC13185673; doi:10.1111/ctr.70547)
Supplement: Supplementary file 2 — Table S2: CA19‐9 levels before liver transplantation [file CTR-40-e70547-s004.xlsx]

## Sheet: Tabelle1
Subgroup	total (N)	recurrence (N)
iCCA	11	3
pCCA	4	2
dCCA	2	1
GBC	2	1
