# Supplementary material for: A Retrospective Multicenter Study Identifies a Similar Overall Survival of Patients After Liver Transplantation With Incidental Cholangiocarcinoma Compared to Hepatocellular Carcinoma
Source: Clin Transplant. 2026 May 19;40:e70547. doi: 10.1111/ctr.70547 (PMC13185673; doi:10.1111/ctr.70547)
Supplement: Supplementary file 3 — Table S3: Distribution of tumor recurrence across the analyzed subgroups. [file CTR-40-e70547-s002.xlsx]

## Sheet: Tabelle1
CA19-9 levels
	total patients (N)	patients without recurrence (N)	patients with recurrence (N)
available within 3 months prior to LT	13	7	2
elevated >100 U/l	4	0	4
