# Supplementary material for: A Retrospective Multicenter Study Identifies a Similar Overall Survival of Patients After Liver Transplantation With Incidental Cholangiocarcinoma Compared to Hepatocellular Carcinoma
Source: Clin Transplant. 2026 May 19;40:e70547. doi: 10.1111/ctr.70547 (PMC13185673; doi:10.1111/ctr.70547)
Supplement: Supplementary file 4 — Table S4: Patient cohort after PSM [file CTR-40-e70547-s007.xlsx]

## Sheet: Tabelle1
	patient cohort CCA				patient cohort HCC
	N	19			N	38
	gender				gender		p=0.92
	male (%)	68			male (%)	74
	female (%)	32			female (%)	26
	age (median, IQR)	57 (46-60)			age (median, IQR)	57 (50-60)	p=0.99
	liver disease (%)				liver disease (%)
	biliary/autoimmune	63			biliary/autoimmune	8
	viral	16			viral	55
	MASLD/ASH	16			MASLD/ASH	16
	idopatic	5			other	21
	tumor location				stage (%)
	iCCA	58			T1/T2	17/83
	pCCA	21			N0/N1/Nx	39/3/58
	dCCA	11			V0/V1/Vx	47/8/45
	gallbladder	11			L0/L1/Lx	2047-03-05
	stage (%)				G1/G2/G3/Gx	13/50/5/32
	T1/T2	44/56			median OS (months)	N/A	p=0.75
	N0/N1/Nx	63/11/26
	V0/V1/Vx	68/11/21
	L0/L1/Lx	47/16/37
	Pn0/Pn1/Pnx	21/32/47
	G1/G2/G3/Gx	21/37/16/26
	R0/R1	95/5
	median OS (months)	133
