# Supplementary material for: A Retrospective Multicenter Study Identifies a Similar Overall Survival of Patients After Liver Transplantation With Incidental Cholangiocarcinoma Compared to Hepatocellular Carcinoma
Source: Clin Transplant. 2026 May 19;40:e70547. doi: 10.1111/ctr.70547 (PMC13185673; doi:10.1111/ctr.70547)
Supplement: Supplementary file 5 — Table S5: Oncological treatment strategies. Overview of adjuvant oncological treatment administered after liver transplantation and treatement approaches in patients with tumor recurrence. [file CTR-40-e70547-s003.xlsx]

## Sheet: Tabelle1
	N			N
adjuvant therapy			regimen
yes	2		Gemcitabine/Cisplatin	1
no	17		radiochemotherapy	1
recurrence			regimen
yes	5		Gemcitabine/Cisplatin	3
no	12		radiochemotherapy	1
			resection	1
